# Supplementary material for: Are chatbots reliable text annotators? Sometimes
Source: PNAS Nexus. 2025 Apr 1;4(4):pgaf069. doi: 10.1093/pnasnexus/pgaf069 (PMC11954583; doi:10.1093/pnasnexus/pgaf069)
Supplement: pgaf069_Supplementary_Data [file pgaf069_supplementary_data.zip]

Archive with 2 entries (2 files):
- PNASNEXUS-PNASNEXUS-2024-00415RR-s01.docx
- PNASNEXUS-PNASNEXUS-2024-00415RR-s02.pdf
